# Supplementary material for: Exploring the use of micro-computed tomography (micro-CT) in the taxonomy of sea cucumbers: a case-study on the gravel sea cucumber Neopentadactylamixta (Östergren, 1898) (Echinodermata, Holothuroidea, Phyllophoridae)
Source: Zookeys. 2021 Aug 4;1054:173–84. doi: 10.3897/zookeys.1054.67088 (PMC8357699; doi:10.3897/zookeys.1054.67088)
Supplement: XML Treatment for Neopentadactyla mixta [file zookeys.1054.67088-treatment1.xml]

<!DOCTYPE tp:taxon-treatment
  PUBLIC "-//TaxonX//DTD Taxonomic Treatment Publishing DTD v0 20100105//EN" "tax-treatment-NSO.dtd">
<tp:taxon-treatment xmlns:tp="http://www.plazi.org/taxpub"><tp:treatment-meta><kwd-group><label>Taxon classification</label><kwd><named-content xmlns:xlink="http://www.w3.org/1999/xlink" content-type="kingdom">Animalia</named-content></kwd><kwd><named-content xmlns:xlink="http://www.w3.org/1999/xlink" content-type="order">Dendrochirotida</named-content></kwd><kwd><named-content xmlns:xlink="http://www.w3.org/1999/xlink" content-type="family">Phyllophoridae</named-content></kwd></kwd-group><mixed-citation publication-type="journal"><person-group><name><surname>Samyn</surname><given-names>Yves</given-names></name><name><surname>Sonet</surname><given-names>Gontran</given-names></name><name><surname>d’Acoz</surname><given-names>Cédric d’Udekem</given-names></name></person-group><article-title>Exploring the use of micro-computed tomography (micro-CT) in the taxonomy of sea cucumbers: a case-study on the gravel sea cucumber <italic><tp:taxon-name><tp:taxon-name-part taxon-name-part-type="genus" reg="Neopentadactyla">Neopentadactyla</tp:taxon-name-part><tp:taxon-name-part taxon-name-part-type="species" reg="mixta">mixta</tp:taxon-name-part></tp:taxon-name></italic> (Östergren, 1898) (<tp:taxon-name><tp:taxon-name-part taxon-name-part-type="phylum">Echinodermata</tp:taxon-name-part></tp:taxon-name>, <tp:taxon-name><tp:taxon-name-part taxon-name-part-type="class">Holothuroidea</tp:taxon-name-part></tp:taxon-name>, <tp:taxon-name><tp:taxon-name-part taxon-name-part-type="family">Phyllophoridae</tp:taxon-name-part></tp:taxon-name>)</article-title><source>Zookeys</source><day>04</day><month>8</month><year>2021</year><volume>1054</volume><fpage>173</fpage><lpage>184</lpage><pub-id pub-id-type="doi">10.3897/zookeys.1054.67088</pub-id></mixed-citation></tp:treatment-meta><tp:nomenclature><tp:taxon-name>
              <object-id xmlns:xlink="http://www.w3.org/1999/xlink" content-type="arpha" xlink:type="simple">4BF41965-8EAD-535A-8752-025BC9763C11</object-id>
              <tp:taxon-name-part taxon-name-part-type="genus" reg="Neopentadactyla">Neopentadactyla</tp:taxon-name-part>
              <tp:taxon-name-part taxon-name-part-type="species" reg="mixta">mixta</tp:taxon-name-part>
            </tp:taxon-name><tp:taxon-authority>(Östergren, 1898)</tp:taxon-authority><xref ref-type="fig" rid="F1">Figures 1A–L</xref><xref ref-type="fig" rid="F2">, 2A–D</xref><tp:nomenclature-citation-list><tp:nomenclature-citation><tp:taxon-name>
                  <tp:taxon-name-part taxon-name-part-type="genus" reg="Pseudocucumis">Pseudocucumis</tp:taxon-name-part>
                  <tp:taxon-name-part taxon-name-part-type="species" reg="mixta">mixta</tp:taxon-name-part>
                </tp:taxon-name><comment>Östergren, 1898: 104, 105, 135, fig. 3 (p. 109).</comment></tp:nomenclature-citation><tp:nomenclature-citation><tp:taxon-name>
                  <tp:taxon-name-part taxon-name-part-type="genus" reg="Pseudocucumis">Pseudocucumis</tp:taxon-name-part>
                  <tp:taxon-name-part taxon-name-part-type="species" reg="mixta">mixta</tp:taxon-name-part>
                </tp:taxon-name><comment>: <xref ref-type="bibr" rid="B1">Bedford 1898</xref>: 843 (discussion); <xref ref-type="bibr" rid="B31">Östergren 1902</xref>: 24, note 1; <xref ref-type="bibr" rid="B32">Östergren 1904</xref>: 659; <xref ref-type="bibr" rid="B33">Östergren 1906</xref>: 1–24, figs 1–3; <xref ref-type="bibr" rid="B29">Ohshima 1912</xref> 54, 59 (discussion); <xref ref-type="bibr" rid="B18">Lieberkind 1929</xref>: 14; <xref ref-type="bibr" rid="B20">Massy 1920</xref>: 52; <xref ref-type="bibr" rid="B13">Koehler 1921</xref>: 168, fig. 124; <xref ref-type="bibr" rid="B26">Mortensen 1924</xref>: 236, fig. 116; <xref ref-type="bibr" rid="B14">Koehler 1927</xref>: 195, pl. 16, fig 16; <xref ref-type="bibr" rid="B7">Engel 1933</xref>: 33–34 (distribution); <xref ref-type="bibr" rid="B4">Cherbonnier 1952</xref>: 570, figs 1, 2; <xref ref-type="bibr" rid="B16">Könnecker and Keegan 1973</xref>: 157–162 (<italic>in situ</italic> pictures).</comment></tp:nomenclature-citation><tp:nomenclature-citation><tp:taxon-name>
                  <tp:taxon-name-part taxon-name-part-type="genus" reg="Pseudocucumis"/>
                </tp:taxon-name><comment><tp:taxon-name><tp:taxon-name-part taxon-name-part-type="genus" reg="Pseudocucumis">Pseudocucumis</tp:taxon-name-part></tp:taxon-name> Cuenoti Koehler &amp; Vaney, 1905: 395, figs 1–6. </comment></tp:nomenclature-citation><tp:nomenclature-citation><tp:taxon-name>
                  <tp:taxon-name-part taxon-name-part-type="genus" reg="Neopentadactyla">Neopentadactyla</tp:taxon-name-part>
                  <tp:taxon-name-part taxon-name-part-type="species" reg="mixta">mixta</tp:taxon-name-part>
                </tp:taxon-name><comment>: Deichmann, 1944: 736; <xref ref-type="bibr" rid="B12">Heding and Panning 1954</xref>: 186, fig. 91; <xref ref-type="bibr" rid="B8">Féral 1979</xref>: 111, figs A–L; <xref ref-type="bibr" rid="B9">Féral 1980</xref>: 42, figs 1, 2; <xref ref-type="bibr" rid="B43">Smith 1983</xref>: 301, figs 1–4; <xref ref-type="bibr" rid="B47">Wood 1988</xref>: 143, 151 (drawing), 179; <xref ref-type="bibr" rid="B28">Moyse and Tyler 1990</xref>: 866 (key), 869, fig. 15.14 (upper left); <xref ref-type="bibr" rid="B11">Hansen and McKenzie 1991</xref>: 123 (lectotype and 3 paralectotypes), fig. 126–140; <xref ref-type="bibr" rid="B22">McKenzie 1991</xref>: 126, fig. 1; 132, fig. 3a–d; <xref ref-type="bibr" rid="B36">Picton 1993</xref>: 78 (colour photograph); <xref ref-type="bibr" rid="B23">McKenzie 1997</xref>: 274; <xref ref-type="bibr" rid="B41">Southward and Campbell 2006</xref>: 224, fig. 201.</comment></tp:nomenclature-citation></tp:nomenclature-citation-list></tp:nomenclature><tp:treatment-sec sec-type="Status and location of types" id="SECID0EIMAC"><title>Status and location of types.</title><p><named-content xmlns:xlink="http://www.w3.org/1999/xlink" xlink:type="simple" content-type="institution" xlink:href="http://grbio.org/institution/uppsala-university">Museum of Evolution, Uppsala University, Sweden</named-content> (<named-content xmlns:xlink="http://www.w3.org/1999/xlink" content-type="dwc:institutional_code" xlink:type="simple">UPSZTY</named-content> 2346): lectotype (249a); 2 paralectotypes (249b) (designated by McKenzie in 1990 according to the database of the Upsala Museum). <xref ref-type="bibr" rid="B22">McKenzie (1991)</xref> stated that he did not designate a lectotype and paralectotypes. In another publication <xref ref-type="bibr" rid="B11">Hansen and McKenzie (1991</xref>: 123) did designate and describe the lectotype (“Typsamlingen Nr. 249a”) from the four syntypes as present in the Uppsala Museum’s collection; the three remaining syntypes therefore become paralectotypes. <xref ref-type="bibr" rid="B11">Hansen and McKenzie (1991</xref>: 123) stated that they have maintained the original division of the four syntypes over two jars (249a and 249b), “each containing two specimens one of which was dissected, the other intact”. According to <xref ref-type="bibr" rid="B11">Hansen and McKenzie (1991)</xref>, the lectotype is thus together with one of the paralectotype in Jar 249a, while the other two paralectotypes are in jar 249b. We did not revisit this type series.</p></tp:treatment-sec><tp:treatment-sec sec-type="type locality" id="SECID0EDNAC"><title>Type locality.</title><p>W. Norway (most likely Molde, i.e., about <named-content xmlns:xlink="http://www.w3.org/1999/xlink" content-type="dwc:verbatimCoordinates" xlink:type="simple"><named-content content-type="geo-json" specific-use="{&#34;type&#34;:&#34;Point&#34;,&#34;coordinates&#34;:[7.233333,62.750000]}" id="NCID0EMNAC" xlink:type="simple">62°45'N, 7°14'E</named-content></named-content>).</p></tp:treatment-sec><tp:treatment-sec sec-type="material" id="SECID0ERNAC"><title>Material examined.</title><p>RBINS I.G. 33990, HOL.1736 (4 specimens plus <abbrev xmlns:xlink="http://www.w3.org/1999/xlink" xlink:title="scanning electron microscopy" id="ABBRID0EXNAC" xlink:type="simple">SEM</abbrev> stubs: I.G. 33990/HOL.1736/1-8).</p></tp:treatment-sec><tp:treatment-sec sec-type="description" id="SECID0E2NAC"><title>Description</title><p><bold>(based on material examined).</bold> Body elongate, with central part inflated and anterior and posterior ends more narrow. Length of fixed specimens 50–155 mm (measured along the dorsal face); diameter 30–80 mm at mid-body, 21–43 mm anteriorly and 12–25 mm posteriorly. Color in alcohol after a short period of preservation same as color in life: body light beige, with irregular, brownish spots and patches (Fig. <xref ref-type="fig" rid="F1">1A, D</xref>); patches larger ventrally. Tentacles with their shaft light beige and the branches brownish with beige tips. According to <xref ref-type="bibr" rid="B22">McKenzie (1991)</xref>, 10 large, five small, and five intermediate sized tentacles can be observed in live specimens. Insufficient relaxation of the specimens at hand made it impossible to observe the exact position of the tentacles in the specimens under study. Tube feet predominantly in the radii, in irregular double series anteriorly and posteriorly and in up to six rows, spreading into the interradii ventrally. Tube feet light beige. Body wall gritty to the touch. Body wall thin mid-body, thicker anteriorly and distally, possibly an artefact of fixation. Longitudinal muscles visible through the body wall where the skin is thinnest. Longitudinal muscles thick, undivided, and attached to the body wall along their entire width. Retractor muscles arise about 1/3 of the body length from anterior end, attaching to the radial section of the long and thin tubular calcareous ring, which itself is about 1/4 of the body length (Fig. <xref ref-type="fig" rid="F2">2A</xref>). Calcareous ring with five radial and five interradial parts (Fig. <xref ref-type="fig" rid="F2">2B</xref>). The radial parts are anteriorly notched, with 1–3 larger plates anteriorly and an irregular meshwork of smaller plates posteriorly. The interradial parts are anteriorly pointed, have 3 or 4 larger plates anteriorly and an irregular meshwork of smaller plates posteriorly (Fig. <xref ref-type="fig" rid="F2">2B</xref>). Calcareous ring embedded in a thin layer of tissue, with the calcified elements connected by connective tissue. (Fig. <xref ref-type="fig" rid="F2">2D</xref>). No clear posterior ending visible at the end of the comet-shaped, calcareous ring (Fig. <xref ref-type="fig" rid="F2">2A</xref>). Internal surfaces of especially the radial pieces are guttered (Fig. <xref ref-type="fig" rid="F2">2C</xref>). Single, very long Polian vesicle; single curled stone canal embedded in the dorsal mesentery (Fig. <xref ref-type="fig" rid="F2">2D</xref>).</p><fig id="F1" position="float" orientation="portrait"><object-id xmlns:xlink="http://www.w3.org/1999/xlink" content-type="doi" xlink:type="simple">10.3897/zookeys.1054.67088.figure1</object-id><object-id xmlns:xlink="http://www.w3.org/1999/xlink" content-type="arpha" xlink:type="simple">DA2E5F06-CDE6-55EB-BC6E-08604461ED82</object-id><label>Figure 1.</label><caption><p><italic><tp:taxon-name><tp:taxon-name-part taxon-name-part-type="genus" reg="Neopentadactyla">Neopentadactyla</tp:taxon-name-part><tp:taxon-name-part taxon-name-part-type="species" reg="mixta">mixta</tp:taxon-name-part></tp:taxon-name></italic> (Östergren, 1898) <bold>A</bold> focus-stacked view of the dorsal-lateral view of dissected specimen <bold>B</bold> focus-stacked view of the ventral–lateral view of dissected specimen <bold>C</bold> focus-stacked view of the dorsal–lateral view of a non-dissected specimen <bold>D</bold> focus-stacked view of the ventral–lateral view of a non-dissected specimen <bold>E</bold><abbrev xmlns:xlink="http://www.w3.org/1999/xlink" xlink:title="scanning electron microscopy" id="ABBRID0EFAAE" xlink:type="simple">SEM</abbrev> view of the rosettes from the shaft of a tentacle <bold>F</bold><abbrev xmlns:xlink="http://www.w3.org/1999/xlink" xlink:title="scanning electron microscopy" id="ABBRID0ELAAE" xlink:type="simple">SEM</abbrev> view of the 2-pillared tables from the introvert <bold>G</bold><abbrev xmlns:xlink="http://www.w3.org/1999/xlink" xlink:title="scanning electron microscopy" id="ABBRID0ERAAE" xlink:type="simple">SEM</abbrev> view of the rods and rosettes from a tentacle tip <bold>H</bold><abbrev xmlns:xlink="http://www.w3.org/1999/xlink" xlink:title="scanning electron microscopy" id="ABBRID0EXAAE" xlink:type="simple">SEM</abbrev> view of the 4-pillared tables from the dorsal body wall <bold>I</bold><abbrev xmlns:xlink="http://www.w3.org/1999/xlink" xlink:title="scanning electron microscopy" id="ABBRID0E4AAE" xlink:type="simple">SEM</abbrev> view of the 4-pillared tables from the ventral body wall <bold>J</bold><abbrev xmlns:xlink="http://www.w3.org/1999/xlink" xlink:title="scanning electron microscopy" id="ABBRID0EDBAE" xlink:type="simple">SEM</abbrev> view of the plates from the dorsal tube feet <bold>K</bold><abbrev xmlns:xlink="http://www.w3.org/1999/xlink" xlink:title="scanning electron microscopy" id="ABBRID0EJBAE" xlink:type="simple">SEM</abbrev> view of the plates from the ventral tube feet <bold>L</bold><abbrev xmlns:xlink="http://www.w3.org/1999/xlink" xlink:title="scanning electron microscopy" id="ABBRID0EPBAE" xlink:type="simple">SEM</abbrev> view of half of an end-plate from a ventral tube foot. Scale bars: 1 cm (<bold>A–D</bold>); 50 μm (<bold>E–L</bold>).</p></caption><graphic xmlns:xlink="http://www.w3.org/1999/xlink" xlink:href="zookeys-1054-173-g001.jpg" position="float" orientation="portrait" xlink:type="simple" id="oo_574384.jpg"><uri content-type="original_file" xlink:type="simple">https://binary.pensoft.net/fig/574384</uri></graphic></fig><fig id="F2" position="float" orientation="portrait"><object-id xmlns:xlink="http://www.w3.org/1999/xlink" content-type="doi" xlink:type="simple">10.3897/zookeys.1054.67088.figure2</object-id><object-id xmlns:xlink="http://www.w3.org/1999/xlink" content-type="arpha" xlink:type="simple">EC0652F8-C059-550D-933D-D6572633706C</object-id><label>Figure 2.</label><caption><p><italic><tp:taxon-name><tp:taxon-name-part taxon-name-part-type="genus" reg="Neopentadactyla">Neopentadactyla</tp:taxon-name-part><tp:taxon-name-part taxon-name-part-type="species" reg="mixta">mixta</tp:taxon-name-part></tp:taxon-name></italic> (Östergren, 1898) <bold>A</bold> micro-CT scan visualizing the position of the calcareous ring <bold>B</bold> lateral view with micro-CT imaging of the anterior part of the calcareous ring (<abbrev xmlns:xlink="http://www.w3.org/1999/xlink" xlink:title="anterior radial piece" id="ABBRID0ETCAE" xlink:type="simple">AR</abbrev>: most anterior radial piece; <abbrev xmlns:xlink="http://www.w3.org/1999/xlink" xlink:title="anterior interradial pieces" id="ABBRID0EXCAE" xlink:type="simple">AIR</abbrev>: most anterior interradial pieces; <abbrev xmlns:xlink="http://www.w3.org/1999/xlink" xlink:title="subsequent anterior radial pieces" id="ABBRID0E2CAE" xlink:type="simple">SAR</abbrev>: subsequent anterior radial pieces; <abbrev xmlns:xlink="http://www.w3.org/1999/xlink" xlink:title="subsequent interradial anterior pieces" id="ABBRID0E6CAE" xlink:type="simple">SAIR</abbrev>: subsequent interradial anterior pieces; Mesh: meshwork of radial and interradial median to distal pieces) <bold>C</bold> oblique view with micro-CT imaging showing a guttered internal side of the calcareous ring <bold>D</bold> focus-stacked view of the calcareous ring and associated structures (T: tentacles; <abbrev xmlns:xlink="http://www.w3.org/1999/xlink" xlink:title="longitudinal muscle with bifurcation point" id="ABBRID0EHDAE" xlink:type="simple">LM</abbrev>: longitudinal muscle with bifurcation point (<abbrev xmlns:xlink="http://www.w3.org/1999/xlink" xlink:title="bifurcation point" id="ABBRID0ELDAE" xlink:type="simple">BfP</abbrev>); <abbrev xmlns:xlink="http://www.w3.org/1999/xlink" xlink:title="Polian vesicle" id="ABBRID0EPDAE" xlink:type="simple">PV</abbrev>: Polian vesicle: <abbrev xmlns:xlink="http://www.w3.org/1999/xlink" xlink:title="stone canal" id="ABBRID0ETDAE" xlink:type="simple">SC</abbrev>: stone canal). Scale bars: 1 cm (<bold>A–D</bold>).</p></caption><graphic xmlns:xlink="http://www.w3.org/1999/xlink" xlink:href="zookeys-1054-173-g002.jpg" position="float" orientation="portrait" xlink:type="simple" id="oo_574385.jpg"><uri content-type="original_file" xlink:type="simple">https://binary.pensoft.net/fig/574385</uri></graphic></fig><p>Tentacle shafts with irregular, complex rosettes, 30–45 μm long and 15–25 μm wide (Fig. <xref ref-type="fig" rid="F1">1E</xref>); tentacle tips with straight to curved, terminally perforated rods, 30–55 µm long and rosettes similar to those of the tentacle shafts (Fig. <xref ref-type="fig" rid="F1">1G</xref>); introvert with 2-pillared tables only, disc smooth, 65–80 µm in diameter, irregular in outline, perforated by four central holes and a variable number of irregularly peripheral holes; pillars 40–65 μm high, with single cross-beam, ending in a narrow, sparsely-spined crown (Fig. <xref ref-type="fig" rid="F1">1F</xref>); dorsal and ventral body wall with 4-pillared tables, 80–100 μm in diameter, smooth rim, irregular in outline, perforated by four central holes and a variable number of peripheral holes arranged in multiple irregular circles; pillars 60–76 μm high, with single cross-beam, ending in a narrow, spined crown (Fig. <xref ref-type="fig" rid="F1">1H, I</xref>). Dorsal and ventral tube feet with plates, 64–95 μm long and 40–55 μm wide; endplate ±200 μm in diameter, with uneven sized holes and with some relief (Fig. <xref ref-type="fig" rid="F1">1L</xref>). Contrary to <xref ref-type="bibr" rid="B9">Féral’s (1980)</xref> observation, no tables could be found in the tube feet. Longitudinal muscles devoid of ossicles.</p></tp:treatment-sec><tp:treatment-sec sec-type="distribution" id="SECID0EYEAE"><title>Distribution.</title><p>North and West European coasts: Molde, West Norway (<xref ref-type="bibr" rid="B30">Ötsergren 1898</xref>); Arcachon, Bréhat Island, Wimereux, Roscoff, Chausey Islands, France (<xref ref-type="bibr" rid="B15">Koehler and Vaney 1905</xref>; <xref ref-type="bibr" rid="B13">Koehler 1921</xref>; <xref ref-type="bibr" rid="B3">Cabioch 1965</xref>; <xref ref-type="bibr" rid="B8">Féral 1979</xref>, <xref ref-type="bibr" rid="B9">1980</xref>; this study); Northern British Islands, Faroe Islands (<xref ref-type="bibr" rid="B33">Östergren 1906</xref>; <xref ref-type="bibr" rid="B18">Lieberkind 1929</xref>); Tatihou Island, Normandy, France (<xref ref-type="bibr" rid="B33">Östergren 1906</xref>), Ireland (<xref ref-type="bibr" rid="B20">Massy 1920</xref>; <xref ref-type="bibr" rid="B16">Könnecker and Keegan 1973</xref>; <xref ref-type="bibr" rid="B8">Féral 1979</xref>); Denmark (<xref ref-type="bibr" rid="B26">Mortensen 1924</xref>); Swedish and Norwegian waters (<xref ref-type="bibr" rid="B11">Hansen and McKenzie 1991</xref>).</p></tp:treatment-sec><tp:treatment-sec sec-type="Bathymetric range" id="SECID0EWGAE"><title>Bathymetric range.</title><p>Intertidal (present study) to 200 m depth (<xref ref-type="bibr" rid="B41">Southward and Campbell 2006</xref>).</p></tp:treatment-sec><tp:treatment-sec sec-type="ecology" id="SECID0EAHAE"><title>Ecology.</title><p><italic><tp:taxon-name><tp:taxon-name-part taxon-name-part-type="genus" reg="Neopentadactyla">Neopentadactyla</tp:taxon-name-part><tp:taxon-name-part taxon-name-part-type="species" reg="mixta">mixta</tp:taxon-name-part></tp:taxon-name></italic> is most frequently found in maerl beds and coarse shell gravels with fairly strong tidal streams. It is a gregarious species, which may occur in densities of up to 297 individuals/m<sup>2</sup> (<xref ref-type="bibr" rid="B16">Könnecker and Keegan 1973</xref>; <xref ref-type="bibr" rid="B22">McKenzie 1991</xref>; <xref ref-type="bibr" rid="B36">Picton 1993</xref>). <xref ref-type="bibr" rid="B16">Könnecker and Keegan (1973)</xref> reported <italic><tp:taxon-name><tp:taxon-name-part taxon-name-part-type="genus" reg="Neopentadactyla">N.</tp:taxon-name-part><tp:taxon-name-part taxon-name-part-type="species" reg="mixta">mixta</tp:taxon-name-part></tp:taxon-name></italic> to be a rheophilic suspension feeder with diurnal feeding rhythm. Smith and Keegan (1985) demonstrated that <italic><tp:taxon-name><tp:taxon-name-part taxon-name-part-type="genus" reg="Neopentadactyla">N.</tp:taxon-name-part><tp:taxon-name-part taxon-name-part-type="species" reg="mixta">mixta</tp:taxon-name-part></tp:taxon-name></italic> individuals on the west coast of Ireland stop their suspension feeding from autumn to spring and retire to depths of 30–60 cm in the coarse sediments during that period. As with other phyllophorids (e.g., <italic><tp:taxon-name><tp:taxon-name-part taxon-name-part-type="genus" reg="Massinium">Massinium</tp:taxon-name-part><tp:taxon-name-part taxon-name-part-type="species" reg="maculosum">maculosum</tp:taxon-name-part></tp:taxon-name></italic> Samyn &amp; Thandar, 2003), this species exposes only its tentacle crown and part of its introvert and the tip of its anus.</p><p>The sediment from the beach where the studied specimens were collected consisted of coarse, gravelly sand, characteristic for a wave-beaten environment and harboured a very rich and diverse fauna of other burrowing taxa (<tp:taxon-name><tp:taxon-name-part taxon-name-part-type="class">Bivalvia</tp:taxon-name-part></tp:taxon-name>, <tp:taxon-name><tp:taxon-name-part taxon-name-part-type="class">Polychaeta</tp:taxon-name-part></tp:taxon-name>, <tp:taxon-name><tp:taxon-name-part taxon-name-part-type="phylum">Sipuncula</tp:taxon-name-part></tp:taxon-name>, <tp:taxon-name><tp:taxon-name-part taxon-name-part-type="phylum">Nemertea</tp:taxon-name-part></tp:taxon-name>, etc.)</p></tp:treatment-sec><tp:treatment-sec sec-type="Systematics" id="SECID0E1JAE"><title>Systematics.</title><p>The DNA sequence retrieved from GenBank (<ext-link xmlns:xlink="http://www.w3.org/1999/xlink" xlink:type="simple" ext-link-type="uri" xlink:href="http://www.ncbi.nlm.nih.gov">http://www.ncbi.nlm.nih.gov</ext-link>) most similar to the 18S sequence obtained here was labelled as <italic><tp:taxon-name><tp:taxon-name-part taxon-name-part-type="genus" reg="Neopentadactyla">Neopentadactyla</tp:taxon-name-part><tp:taxon-name-part taxon-name-part-type="species" reg="mixta">mixta</tp:taxon-name-part></tp:taxon-name></italic> (accession number <ext-link xmlns:xlink="http://www.w3.org/1999/xlink" ext-link-type="gen" xlink:href="AY133482" xlink:type="simple">AY133482</ext-link>). Its similarity with our sequence is 99.16%. This sequence is currently the only DNA sequences available online for this species. The next most similar public DNA records were from <italic><tp:taxon-name><tp:taxon-name-part taxon-name-part-type="genus" reg="Phyrella">Phyrella</tp:taxon-name-part><tp:taxon-name-part taxon-name-part-type="species" reg="mookiei">mookiei</tp:taxon-name-part></tp:taxon-name></italic> Michonneau &amp; Paulay, 2014 (<ext-link xmlns:xlink="http://www.w3.org/1999/xlink" ext-link-type="gen" xlink:href="KX856842" xlink:type="simple">KX856842</ext-link>, 97.18%), a phyllophorid, and <italic><tp:taxon-name><tp:taxon-name-part taxon-name-part-type="genus" reg="Afrocucumis">Afrocucumis</tp:taxon-name-part><tp:taxon-name-part taxon-name-part-type="species" reg="africana">africana</tp:taxon-name-part></tp:taxon-name></italic> (Semper, 1867) (<ext-link xmlns:xlink="http://www.w3.org/1999/xlink" ext-link-type="gen" xlink:href="KX856841" xlink:type="simple">KX856841</ext-link>, 97.18%), a sclerodactylid. The high DNA similarity with <italic><tp:taxon-name><tp:taxon-name-part taxon-name-part-type="genus" reg="Neopentadactyla">N.</tp:taxon-name-part><tp:taxon-name-part taxon-name-part-type="species" reg="mixta">mixta</tp:taxon-name-part></tp:taxon-name></italic> supports the morphological identification of the specimen studied here as <italic><tp:taxon-name><tp:taxon-name-part taxon-name-part-type="genus" reg="Neopentadactyla">N.</tp:taxon-name-part><tp:taxon-name-part taxon-name-part-type="species" reg="mixta">mixta</tp:taxon-name-part></tp:taxon-name></italic>, as a species belonging to <tp:taxon-name><tp:taxon-name-part taxon-name-part-type="family">Phyllophoridae</tp:taxon-name-part></tp:taxon-name>. This DNA-based result is backed up by its ecology, the gross morphology of the specimens, the structure of the calcareous ring, and the ossicle assemblage. However, the high DNA similarity with <italic><tp:taxon-name><tp:taxon-name-part taxon-name-part-type="genus" reg="Afrocucumis">A.</tp:taxon-name-part><tp:taxon-name-part taxon-name-part-type="species" reg="africana">africana</tp:taxon-name-part></tp:taxon-name></italic> is troubling, as <italic><tp:taxon-name><tp:taxon-name-part taxon-name-part-type="genus" reg="Afrocucumis">Afrocucumis</tp:taxon-name-part></tp:taxon-name></italic> Deichmann, 1944 is characterized by a very different “skeletal structure”: the calcareous ring has its radial pieces with two short, unsegmented, projections; the interradial pieces are without posterior projections; and the body wall holds large, 310–400 μm wide lenticular plates (<xref ref-type="bibr" rid="B21">Massin 1996</xref>). In <italic><tp:taxon-name><tp:taxon-name-part taxon-name-part-type="genus" reg="Neopentadactyla">N.</tp:taxon-name-part><tp:taxon-name-part taxon-name-part-type="species" reg="mixta">mixta</tp:taxon-name-part></tp:taxon-name></italic>, no lenticular plates are present, and the calcareous ring is a much more complex structure (see the description above).</p></tp:treatment-sec><tp:treatment-sec sec-type="Deposition of images" id="SECID0ERNAE"><title>Deposition of images.</title><p><abbrev xmlns:xlink="http://www.w3.org/1999/xlink" xlink:title="scanning electron microscopy" id="ABBRID0EXNAE" xlink:type="simple">SEM</abbrev> images of ossicles and a focus-stacked image of the calcareous ring has been put on the Royal Belgian Institute of Natural Sciences “Virtual Collections” website at <ext-link xmlns:xlink="http://www.w3.org/1999/xlink" xlink:type="simple" ext-link-type="uri" xlink:href="http://virtualcollections.naturalsciences.be/virtual-collections/recent-invertebrates/echinodermata#c4=N%26b_start=0">http://virtualcollections.naturalsciences.be/virtual-collections/recent-invertebrates/echinodermata#c4=N&amp;b_start=0</ext-link>.</p><p>3D mesh files have been put on <ext-link xmlns:xlink="http://www.w3.org/1999/xlink" xlink:type="simple" ext-link-type="uri" xlink:href="https://sketchfab.com/3d-models/be-rbins-hol-1736-neopentadactyla-mixta-b013d76558234a84a4b6907132eff93d">https://sketchfab.com/3d-models/be-rbins-hol-1736-neopentadactyla-mixta-b013d76558234a84a4b6907132eff93d</ext-link>.</p></tp:treatment-sec><ref-list><ref id="B1"><mixed-citation xmlns:xlink="http://www.w3.org/1999/xlink" xlink:type="simple"><person-group><name name-style="western"><surname>Bedford</surname><given-names>FP</given-names></name></person-group> (<year>1898</year>) <article-title>Report on the holothurians collected, by M. J. Stanley Gardiner at Funafuti and Rotuma.</article-title><source>Proceedings of the Zoological Society of London</source><volume>68</volume>: <fpage>834</fpage>–<lpage>848</lpage>. [pls 52, 53.]<ext-link xlink:type="simple" ext-link-type="doi" xlink:href="10.1111/j.1096-3642.1898.tb03186.x">https://doi.org/10.1111/j.1096-3642.1898.tb03186.x</ext-link></mixed-citation></ref><ref id="B31"><mixed-citation xmlns:xlink="http://www.w3.org/1999/xlink" xlink:type="simple"><person-group><name name-style="western"><surname>Östergren</surname><given-names>H</given-names></name></person-group> (<year>1902</year>) <article-title>The <tp:taxon-name><tp:taxon-name-part taxon-name-part-type="class">Holothuroidea</tp:taxon-name-part></tp:taxon-name> of Northern Norway.</article-title><source>Bergens Museum Aarborg</source><volume>9</volume>: <fpage>1</fpage>–<lpage>34</lpage>.</mixed-citation></ref><ref id="B32"><mixed-citation xmlns:xlink="http://www.w3.org/1999/xlink" xlink:type="simple"><person-group><name name-style="western"><surname>Östergren</surname><given-names>H</given-names></name></person-group> (<year>1904</year>) <italic><tp:taxon-name><tp:taxon-name-part taxon-name-part-type="genus">Pseudocucumis</tp:taxon-name-part><tp:taxon-name-part taxon-name-part-type="species">mixta</tp:taxon-name-part></tp:taxon-name></italic>. II. Mitteilungen aus Museen, Instituten usw. 1 Naturvetenskapliga Studentsällskapet, Uppsala. Zoologische Sektion, Sitzung den 27 März 1903: e659.</mixed-citation></ref><ref id="B33"><mixed-citation xmlns:xlink="http://www.w3.org/1999/xlink" xlink:type="simple"><person-group><name name-style="western"><surname>Östergren</surname><given-names>H</given-names></name></person-group> (<year>1906</year>) <article-title>Einige Bemerkungen über die westeuropäischen <italic><tp:taxon-name><tp:taxon-name-part taxon-name-part-type="genus">Pseudocucumis</tp:taxon-name-part></tp:taxon-name></italic>- und <italic><tp:taxon-name><tp:taxon-name-part taxon-name-part-type="genus">Phyllophorus</tp:taxon-name-part></tp:taxon-name></italic>-Arten.</article-title><source>Arkiv för Zoologi</source><volume>3</volume>(<issue>16</issue>): <fpage>1</fpage>–<lpage>24</lpage>.</mixed-citation></ref><ref id="B29"><mixed-citation xmlns:xlink="http://www.w3.org/1999/xlink" xlink:type="simple"><person-group><name name-style="western"><surname>Ohshima</surname><given-names>H</given-names></name></person-group> (<year>1912</year>) On the system of <tp:taxon-name><tp:taxon-name-part taxon-name-part-type="subfamily">Phyllophorinae</tp:taxon-name-part></tp:taxon-name> with description of the species found in Japan Annotationes zoologicae japonenses 8(1): 53–96. [pl. 1.]</mixed-citation></ref><ref id="B18"><mixed-citation xmlns:xlink="http://www.w3.org/1999/xlink" xlink:type="simple"><person-group><name name-style="western"><surname>Lieberkind</surname><given-names>I</given-names></name></person-group> (<year>1929</year>) <article-title><tp:taxon-name><tp:taxon-name-part taxon-name-part-type="phylum">Echinodermata</tp:taxon-name-part></tp:taxon-name>.</article-title><source>The Zoology of the Faroes</source><volume>3</volume>(<issue>1</issue>): <fpage>1</fpage>–<lpage>20</lpage>.</mixed-citation></ref><ref id="B20"><mixed-citation xmlns:xlink="http://www.w3.org/1999/xlink" xlink:type="simple"><person-group><name name-style="western"><surname>Massy</surname><given-names>AL</given-names></name></person-group> (<year>1920</year>) <article-title>The <tp:taxon-name><tp:taxon-name-part taxon-name-part-type="class">Holothurioidea</tp:taxon-name-part></tp:taxon-name> of the Coasts of lreland.</article-title><source>The Scientific Proceedings of the Royal Dublin Society</source><volume>16</volume>: <fpage>37</fpage>–<lpage>62</lpage>.</mixed-citation></ref><ref id="B13"><mixed-citation xmlns:xlink="http://www.w3.org/1999/xlink" xlink:type="simple"><person-group><name name-style="western"><surname>Koehler</surname><given-names>R</given-names></name></person-group> (<year>1921</year>) <source>Echinodermes. Faune de France, Tome 1.</source><publisher-name>Paul Lechevalier</publisher-name>, <publisher-loc>Paris</publisher-loc>, <size units="page">10 pp</size>.</mixed-citation></ref><ref id="B26"><mixed-citation xmlns:xlink="http://www.w3.org/1999/xlink" xlink:type="simple"><person-group><name name-style="western"><surname>Mortensen</surname><given-names>Th</given-names></name></person-group> (<year>1924</year>) Pighude (Echinodermer). Danmarks Fauna 27. G.E.C. Gads Forlag, København, 207–256.</mixed-citation></ref><ref id="B14"><mixed-citation xmlns:xlink="http://www.w3.org/1999/xlink" xlink:type="simple"><person-group><name name-style="western"><surname>Koehler</surname><given-names>R</given-names></name></person-group> (<year>1927</year>) <source>Les Echinodermes des Mers d’Europe, Tome 2.</source><publisher-name>Librairie Octave</publisher-name>, <publisher-loc>Gaston Doin, Paris</publisher-loc>, <size units="page">339 pp</size>.</mixed-citation></ref><ref id="B7"><mixed-citation xmlns:xlink="http://www.w3.org/1999/xlink" xlink:type="simple"><person-group><name name-style="western"><surname>Engel</surname><given-names>H</given-names></name></person-group> (<year>1933</year>) <article-title>Holothuries. Résultats Scientifiques du Voyage aux Indes Orientales Néerlandaises de LL. AA. RR. Le Prince et la Princesse Léopold de Belgique.</article-title><source>Mémoires du Musée Royal d’Histoire Naturelle de Belgique, Hors Série</source><volume>3</volume>(<issue>13</issue>): <fpage>3</fpage>–<lpage>42</lpage>.</mixed-citation></ref><ref id="B4"><mixed-citation xmlns:xlink="http://www.w3.org/1999/xlink" xlink:type="simple"><person-group><name name-style="western"><surname>Cherbonnier</surname><given-names>G</given-names></name></person-group> (<year>1952</year>) Sur la présence à Roscoff de <italic><tp:taxon-name><tp:taxon-name-part taxon-name-part-type="genus">Pseudocucumis</tp:taxon-name-part><tp:taxon-name-part taxon-name-part-type="species">mixta</tp:taxon-name-part></tp:taxon-name></italic> Ostergren (Holothurie dendrochirote). Bulletin du Muséum national d’Histoire naturelle, Paris (série 2) 24: 570–573.</mixed-citation></ref><ref id="B16"><mixed-citation xmlns:xlink="http://www.w3.org/1999/xlink" xlink:type="simple"><person-group><name name-style="western"><surname>Könnecker</surname><given-names>G</given-names></name><name name-style="western"><surname>Keegan</surname><given-names>BF</given-names></name></person-group> (<year>1973</year>) In situ behavioural studies on echinoderm aggregations. Helgoländer wissenschaftliche Meeresuntersuchungen 24: 157–162. <ext-link xlink:type="simple" ext-link-type="doi" xlink:href="10.1007/BF01609508">https://doi.org/10.1007/BF01609508</ext-link></mixed-citation></ref><ref id="B12"><mixed-citation xmlns:xlink="http://www.w3.org/1999/xlink" xlink:type="simple"><person-group><name name-style="western"><surname>Heding</surname><given-names>SG</given-names></name><name name-style="western"><surname>Panning</surname><given-names>A</given-names></name></person-group> (<year>1954</year>) <article-title><tp:taxon-name><tp:taxon-name-part taxon-name-part-type="family">Phyllophoridae</tp:taxon-name-part></tp:taxon-name>. Eine Bearbeitung der Polytentaculaten Dendrochiroten Holothurien des Zoologische Museum in Kopenhagen.</article-title><source>Spolia Zoologica Musei Hauniensis</source><volume>13</volume>: <fpage>1</fpage>–<lpage>209</lpage>.</mixed-citation></ref><ref id="B8"><mixed-citation xmlns:xlink="http://www.w3.org/1999/xlink" xlink:type="simple"><person-group><name name-style="western"><surname>Féral</surname><given-names>JP</given-names></name></person-group> (<year>1979</year>) <article-title><italic><tp:taxon-name><tp:taxon-name-part taxon-name-part-type="genus">Neopentadactyla</tp:taxon-name-part><tp:taxon-name-part taxon-name-part-type="species">mixta</tp:taxon-name-part></tp:taxon-name></italic> (<tp:taxon-name><tp:taxon-name-part taxon-name-part-type="class">Holothurioidea</tp:taxon-name-part></tp:taxon-name>: <tp:taxon-name><tp:taxon-name-part taxon-name-part-type="family">Phyllophoridae</tp:taxon-name-part></tp:taxon-name>) – Spiculation et croissance.</article-title> In: <person-group><name name-style="western"><surname>Jangoux</surname><given-names/></name></person-group> (<role>Ed.</role>) <issue-title>.</issue-title><source>Echinoderms: Present and Past, Rotterdam</source>, <fpage>111</fpage>–<lpage>113</lpage>. <ext-link xlink:type="simple" ext-link-type="doi" xlink:href="10.1201/9781003078913-20">https://doi.org/10.1201/9781003078913-20</ext-link></mixed-citation></ref><ref id="B9"><mixed-citation xmlns:xlink="http://www.w3.org/1999/xlink" xlink:type="simple"><person-group><name name-style="western"><surname>Féral</surname><given-names>JP</given-names></name></person-group> (<year>1980</year>) <article-title>Variation de la spiculation au cours de la croissance chez <italic><tp:taxon-name><tp:taxon-name-part taxon-name-part-type="genus">Neopentadactyla</tp:taxon-name-part></tp:taxon-name></italic><tp:taxon-name><tp:taxon-name-part taxon-name-part-type="genus"/><tp:taxon-name-part taxon-name-part-type="species">mixta</tp:taxon-name-part></tp:taxon-name> (Östergren) 1898. (<tp:taxon-name><tp:taxon-name-part taxon-name-part-type="class">Holothurioidea</tp:taxon-name-part></tp:taxon-name>, <tp:taxon-name><tp:taxon-name-part taxon-name-part-type="family">Phyllophoridae</tp:taxon-name-part></tp:taxon-name>).</article-title><source>Cahiers de Biologie Marine</source><volume>21</volume>: <fpage>41</fpage>–<lpage>49</lpage>.</mixed-citation></ref><ref id="B43"><mixed-citation xmlns:xlink="http://www.w3.org/1999/xlink" xlink:type="simple"><person-group><name name-style="western"><surname>Smith</surname><given-names>TB</given-names></name></person-group> (<year>1983</year>) <article-title>Tentacular ultrastructure and feeding behaviour of <italic><tp:taxon-name><tp:taxon-name-part taxon-name-part-type="genus">Neopentadactyla</tp:taxon-name-part><tp:taxon-name-part taxon-name-part-type="species">mixta</tp:taxon-name-part></tp:taxon-name></italic> (<tp:taxon-name><tp:taxon-name-part taxon-name-part-type="class">Holothuroidea</tp:taxon-name-part></tp:taxon-name>: Dendrochirota).</article-title><source>Journal of the marine biological Association of the United Kingdom</source><volume>63</volume>(<issue>2</issue>): <fpage>301</fpage>–<lpage>311</lpage>. <ext-link xlink:type="simple" ext-link-type="doi" xlink:href="10.1017/S0025315400070697">https://doi.org/10.1017/S0025315400070697</ext-link></mixed-citation></ref><ref id="B47"><mixed-citation xmlns:xlink="http://www.w3.org/1999/xlink" xlink:type="simple"><person-group><name name-style="western"><surname>Wood</surname><given-names>E</given-names></name></person-group> (<year>1988</year>) <source>Sea Life of Britain &amp; Ireland.</source><publisher-name>Marine Conservation Society</publisher-name>, <publisher-loc>IMMEL Publishing, London</publisher-loc>, <size units="page">240 pp</size>.</mixed-citation></ref><ref id="B28"><mixed-citation xmlns:xlink="http://www.w3.org/1999/xlink" xlink:type="simple"><person-group><name name-style="western"><surname>Moyse</surname><given-names>J</given-names></name><name name-style="western"><surname>Tyler</surname><given-names>PA</given-names></name></person-group> (<year>1990</year>) <article-title><tp:taxon-name><tp:taxon-name-part taxon-name-part-type="phylum">Echinodermata</tp:taxon-name-part></tp:taxon-name>.</article-title> In: <person-group><name name-style="western"><surname>Hayward</surname><given-names>PJ</given-names></name><name name-style="western"><surname>Ryland</surname><given-names>JS</given-names></name></person-group> (<role>Eds</role>) <issue-title>The Marine Fauna of the British Isles and North-West Europe (Vol.</issue-title><source>2). Clarendon Press, Oxford</source>, <fpage>839</fpage>–<lpage>871</lpage>.</mixed-citation></ref><ref id="B11"><mixed-citation xmlns:xlink="http://www.w3.org/1999/xlink" xlink:type="simple"><person-group><name name-style="western"><surname>Hansen</surname><given-names>B</given-names></name><name name-style="western"><surname>McKenzie</surname><given-names>JD</given-names></name></person-group> (<year>1991</year>) <article-title>A taxonomic review of Northern Atlantic species of <tp:taxon-name>Thyonidiinae</tp:taxon-name> and <tp:taxon-name><tp:taxon-name-part taxon-name-part-type="subfamily">Semperiellinae</tp:taxon-name-part></tp:taxon-name> (<tp:taxon-name><tp:taxon-name-part taxon-name-part-type="phylum">Echinodermata</tp:taxon-name-part></tp:taxon-name>: <tp:taxon-name><tp:taxon-name-part taxon-name-part-type="class">Holothuroidea</tp:taxon-name-part></tp:taxon-name>: <tp:taxon-name><tp:taxon-name-part taxon-name-part-type="order">Dendrochirotida</tp:taxon-name-part></tp:taxon-name>).</article-title><source>Zoological Journal of the Linnean Society</source><volume>103</volume>(<issue>2</issue>): <fpage>101</fpage>–<lpage>127</lpage>. <ext-link xlink:type="simple" ext-link-type="doi" xlink:href="10.1111/j.1096-3642.1991.tb00899.x">https://doi.org/10.1111/j.1096-3642.1991.tb00899.x</ext-link></mixed-citation></ref><ref id="B22"><mixed-citation xmlns:xlink="http://www.w3.org/1999/xlink" xlink:type="simple"><person-group><name name-style="western"><surname>McKenzie</surname><given-names>DJ</given-names></name></person-group> (<year>1991</year>) <article-title>The taxonomy and natural history of north European dendrochirote holothurians.</article-title><source>Journal of Natural History</source><volume>25</volume>: <fpage>123</fpage>–<lpage>171</lpage>. <ext-link xlink:type="simple" ext-link-type="doi" xlink:href="10.1080/00222939100770091">https://doi.org/10.1080/00222939100770091</ext-link></mixed-citation></ref><ref id="B36"><mixed-citation xmlns:xlink="http://www.w3.org/1999/xlink" xlink:type="simple"><person-group><name name-style="western"><surname>Picton</surname><given-names>BE</given-names></name></person-group> (<year>1993</year>) <source>A Field Guide to the Echinoderms of the British Isles.</source><publisher-name>IMMEL Publications</publisher-name>, <publisher-loc>London</publisher-loc>, <size units="page">96 pp</size>.</mixed-citation></ref><ref id="B23"><mixed-citation xmlns:xlink="http://www.w3.org/1999/xlink" xlink:type="simple"><person-group><name name-style="western"><surname>McKenzie</surname><given-names>DJ</given-names></name></person-group> (<year>1997</year>) <article-title><tp:taxon-name><tp:taxon-name-part taxon-name-part-type="phylum">Echinodermata</tp:taxon-name-part></tp:taxon-name>.</article-title> In: <person-group><name name-style="western"><surname>Howson</surname><given-names>CM</given-names></name><name name-style="western"><surname>Picton</surname><given-names>BE</given-names></name></person-group> (<role>Eds</role>) <issue-title>The Species Directory of the Marine Fauna and Flora of the British Isles and Surrounding Seas.</issue-title><source>Ulster Museum and the Marine Conservation Society, Belfast and Ross-on-Wye</source>, <fpage>268</fpage>–<lpage>276</lpage>.</mixed-citation></ref><ref id="B41"><mixed-citation xmlns:xlink="http://www.w3.org/1999/xlink" xlink:type="simple"><person-group><name name-style="western"><surname>Southward</surname><given-names>EC</given-names></name><name name-style="western"><surname>Campbell</surname><given-names>AC</given-names></name></person-group> (<year>2006</year>) <source>Echinoderms. In: Crothers JH, Hayward PJ (Eds) Synopses of the British Fauna (New Series) 56.</source><publisher-name>The Linnean Society of London and The estuarine and Coastal Sciences Association</publisher-name>, <publisher-loc>Shrewsbyry</publisher-loc>, <size units="page">272 pp</size>.</mixed-citation></ref><ref id="B30"><mixed-citation xmlns:xlink="http://www.w3.org/1999/xlink" xlink:type="simple"><person-group><name name-style="western"><surname>Östergren</surname><given-names>H</given-names></name></person-group> (<year>1898</year>) <article-title>Zur Anatomie der Dendrochiroten, nebst Beschreibungen neuer Arten.</article-title><source>Zoologischer Anzeiger</source><volume>21</volume>(<issue>551</issue>): <fpage>10</fpage>–<lpage>110</lpage>. [133–36.]</mixed-citation></ref><ref id="B15"><mixed-citation xmlns:xlink="http://www.w3.org/1999/xlink" xlink:type="simple"><person-group><name name-style="western"><surname>Koehler</surname><given-names>R</given-names></name><name name-style="western"><surname>Vaney</surname><given-names>C</given-names></name></person-group> (<year>1905</year>) <article-title>Description d’une nouvelle holothurie des côtes de France (<italic><tp:taxon-name><tp:taxon-name-part taxon-name-part-type="genus">Pseudocucumis</tp:taxon-name-part></tp:taxon-name> Cuenoti</italic> nov. sp.</article-title><source>) Revue Suisse de Zoologie</source><volume>13</volume>: <fpage>395</fpage>–<lpage>400</lpage>. <ext-link xlink:type="simple" ext-link-type="uri" xlink:href="https://www.biodiversitylibrary.org/page/10091040">https://www.biodiversitylibrary.org/page/10091040</ext-link></mixed-citation></ref><ref id="B3"><mixed-citation xmlns:xlink="http://www.w3.org/1999/xlink" xlink:type="simple"><person-group><name name-style="western"><surname>Cabioch</surname><given-names>L</given-names></name></person-group> (<year>1965</year>) <article-title>Notes sur la faune marine benthique de Roscoff. Echinodermes.</article-title><source>Cahiers de Biologie Marine</source><volume>6</volume>: <fpage>265</fpage>–<lpage>268</lpage>.</mixed-citation></ref><ref id="B21"><mixed-citation xmlns:xlink="http://www.w3.org/1999/xlink" xlink:type="simple"><person-group><name name-style="western"><surname>Massin</surname><given-names>C</given-names></name></person-group> (<year>1996</year>) <article-title>Results of the Rumphius Biohistorical Expedition to Ambon (19990). Part 4. The <tp:taxon-name><tp:taxon-name-part taxon-name-part-type="class">Holothurioidea</tp:taxon-name-part></tp:taxon-name> (<tp:taxon-name><tp:taxon-name-part taxon-name-part-type="phylum">Echinodermata</tp:taxon-name-part></tp:taxon-name>) collected at Amon during the Rhumphius Biohistorical Expedition.</article-title><source>Zoologische Verhandelingen</source><volume>307</volume>: <fpage>1</fpage>–<lpage>53</lpage>.</mixed-citation></ref></ref-list></tp:taxon-treatment>
